# Supplementary material for: Elevated hydrostatic pressure disturbs expression of growth factors in human renal epithelial cells
Source: PLoS One. 2024 Sep 6;19(9):e0310001. doi: 10.1371/journal.pone.0310001 (PMC11379293; doi:10.1371/journal.pone.0310001)
Supplement: S1 File — (XLSX) [file pone.0310001.s002.xlsx]

## Sheet: 1. Raw data for fig 1C
Aspect ratio
Control	HP 8 h + without HP 0 h	HP 8 h + without HP 24 h	HP 8 h+ without HP 72 h
1.91524	5.4847	4.39264	3.74675
1.81912	3.90221	2.31677	3.61325
5.099	1.35483	2.36741	2.88197
10.8499	1.48676	4.10761	1.68912
2.22651	2.0432	11.1907	5.6356
3.09481	2.87638	2.35493	2.28261
4.87732	3.38443	3.36529	2.36667
5.29551	13.3806	1.71744	5.54729
1.55462	6.76679	2.56921	3.73771
2.4424	2.53634	1.86341	1.90835
2.7195	2.01677	1.94106	2.51105
3.74884	4.01325	1.60894	2.46741
2.08546	3.30807	1.9528	4.70066
1.73385	9.38387	3.62909	2.00691
4.24866	2.53138	7.58407	2.17647
5.04434	2.6812	10.3181	4.46561
2.41759	2.09979	1.86242	4.13627
1.46944	2.00005	3.0315	4.50573
3.39945	2.30479	2.52809	1.32313
1.13118	2.28037	3.00291	2.51431
7.66825	2.9149	3.98419	1.24569
2.23607	1.65775	5.12898	3.40033
1.78041	2.15853	4.41886	3.16029
1.43525	3.11526	3.2265	2.27029
3.59757	2.78067	3.50471	2.50201
4.06911	1.30495	3.62034	4.66899
7.03929	3.76363	1.6012	2.49565
1.40198	6.50275	2.03632	2.41219
2.68136	2.60187	6.47046	2.25962
5.43582	3.92615	2.80319	3.2081
5.25375	1.937	2.40274	4.30436
1.01253	3.36004	8.776	3.37248
2.17769	1.40908	3.37688	2.48719
1.31249	4.06565	1.90298	2.69752
3.06684	3.34909	1.81958	1.68134
1.35284	2.58145	10.0012	9.09475
5.4573	1.94232	3.95055	3.5127
2.55276	2.79655	3.12135	4.1765
6.00037	2.79842	3.53533	2.07712
1.89219	1.87325	3.28538	3.08344
2.42759	3.56201	5.00781	3.60303
2.181	2.19995	3.51874	2.43717
1.59113	2.6509	1.16155	2.27194
2.68741	3.82118	1.63452	1.85138
3.76756	2.04229	3.05001	5.65209
1.86701	1.50362	2.15706	3.49578
4.37743	4.31451	2.60978	1.73986
9.34647	1.47194	1.3521	2.60388
12.0105	3.40146	4.75944	4.37681
2.59938	3.42882	5.49176	1.24695
1.95341	2.46813	1.73396	1.9555
4.30808	5.86908	2.79309	1.43828
2.07464	4.78001	6.07169	5.10804
1.54392	3.07675	2.99122	2.67401
2.22442	1.7688	2.0122	2.92092
4.55982	3.64355	3.41986	2.20412
2.48731	1.96166	1.93612	3.15889
2.13102	2.39631	2.59882	3.36772
5.45017	1.97065	4.08412	1.6356
6.95572	2.15142	2.87747	2.24822
7.48103	1.25241	4.07036	6.98008
7.28881	3.50846	9.2	2.26512
2.26276	2.47679	2.26558	2.34304
2.81974	3.29355	4.50088	5.66661
6.16174	4.34929	5.77131	2.98334
1.79563	4.54471	3.64381	2.41714
2.31569	1.84417	2.05659	1.46413
3.8369	2.98271	1.58118	3.24604
2.80315	5.5561	6.64236	3.16907
2.52664	1.9718	2.74908	1.93899
4.9919	1.80851	1.25532	6.0415
1.66968	1.68335	3.70881	5.24339
2.48901	3.76373	3.14472	4.01437
8.09988	2.38283	1.99504	1.55814
6.42064	6.19725	3.13826	2.31685
1.7595	4.03245	3.78042	4.34846
1.46491	2.41247	2.0721	1.19717
3.74891	2.20902	1.25917	3.27838
2.83852	1.59972	2.972	4.58591
1.70022	13.4092	2.31879	2.11842
2.64256	8.84869	1.92864	3.77397
5.03755	2.41665	1.49062	5.70562
1.17954	3.98738	1.76223	2.86375
7.89956	7.99657	3.12568	6.23399
3.14723	1.81971	6.5894	9.02242
6.09016	2.14135	1.57304	9.73958
2.21248	3.48075	3.41117	5.25691
1.44721	3.19173	3.21221	7.06484
1.83278	5.53844	3.21816	3.32952
3.32952	9.73078	1.80037	1.21429
1.9655	2.95166	2.08324	6.6192
1.74793	2.3325	1.7926	7.13945
6.48953	2.01395	2.06383	3.93405
9.51344	2.44176	3.84505	14.3853
2.81645	2.85533	4.67398	2.16834
5.68153	2.41598	2.76106	9.98185
1.30884	1.90364	2.06267	4.2599
3.1573	2.96348	1.83043	4.86049
2.54419	1.57218	2.58176	4.4591
4.3323	1.43161	1.63163	5.54026

## Sheet: 2. Raw data for fig 2
Fold change
	Csf1	Csf2	Tgfb1	Tgfb2	Tgfb3	PDGFA	PDGFB	VEGFA	VEGFB
control #1	1	1	1	1	1	1	1	1	1
control #2	1.5115	1.01048	0.988352	1.31596	0.853032	1.03119	1.4624	1.35961	1.20267
control #3	1.42421	1.35352	1.21216	1.22351	0.990192	0.62397	1.42403	0.909604	1.26164
HP 8 h + without HP 0 h #1	0.772201	1.04542	1.72138	0.476504	0.692654	1.05565	0.684293	1.63444	0.852644
HP 8 h + without HP 0 h #2	1.07743	1.25298	1.85296	0.700912	0.668586	1.09939	1.2817	2.75637	1.12596
HP 8 h + without HP 0 h #3	1.05015	1.21255	1.46753	0.635074	0.610446	0.904033	1.28958	1.8183	0.918681
HP 8 h + without HP 24 h #1	0.903043	0.661588	0.620329	0.584082	0.730357	0.811313	0.448915	0.920135	0.526508
HP 8 h + without HP 24 h #2	0.960137	1.00054	0.926583	0.66825	0.537571	0.799395	0.725377	1.3637	0.852801
HP 8 h + without HP 24 h #3	1.09532	0.915548	1.06586	0.79684	1.52721	0.641469	0.873205	1.45967	0.785877
HP 8 h + without HP 72 h #1	1.07334	0.305992	1.01732	0.711794	1.32849	0.682368	0.588346	0.551936	0.718767
HP 8 h + without HP 72 h #2	1.30532	0.4145	1.27755	1.17493	1.07109	0.676852	0.911969	0.767781	1.05866
HP 8 h + without HP 72 h #3	1.1862	0.385358	1.16816	0.983466	2.42997	0.634326	0.921291	0.714355	0.506106

## Sheet: 3. Raw data for fig 3C
Aspect ratio
Control	HP 48 h + without HP 0 h	HP 48 h + without HP 24 h	HP 48 h+ without HP 72 h
1.49238	1.97481	5.73816	3.56589
1.22973	10.9679	2.64619	4.02825
1.50555	2.22254	5.06107	1.65743
1.26348	10.6473	3.37007	3.89734
4.72426	1.98282	3.50082	4.13813
1.9331	2.50202	3.90956	3.66768
4.16159	2.29318	1.2687	5.38274
2.00466	3.27554	2.21105	1.57453
3.69447	3.25881	4.43602	5.22715
2.73539	4.42378	2.18993	1.54671
1.46072	5.09193	2.95266	2.18232
1.68489	4.37859	2.60767	2.28884
8.95079	3.13647	3.65883	4.10577
3.34414	8.82742	2.54433	4.8802
9.5756	7.85438	2.20329	1.82999
2.31848	4.98372	1.94088	5.07757
1.81183	7.77146	3.96503	2.43946
2.31525	4.32458	2.1896	3.27384
1.60518	5.32771	3.27249	4.57188
2.07567	3.63228	3.58945	1.65362
1.61939	2.29958	4.6768	2.88077
1.88004	6.92104	4.55448	2.17184
1.58223	11.6248	4.09042	6.65389
6.0008	8.434	2.99075	4.25734
4.86613	3.0333	3.53328	5.84926
5.45886	2.67473	3.16438	3.38859
1.42004	2.0368	2.82127	1.63697
1.68073	5.37222	6.26773	1.52943
3.23511	11.9044	4.27181	3.47518
5.66754	5.71719	6.5916	2.48594
1.94041	2.53508	5.48149	3.67594
1.92065	2.60538	4.62046	2.71686
3.37241	4.0313	5.64598	2.62641
4.45547	14.3356	7.21104	4.71942
3.71138	11.3247	2.70712	1.37813
2.84308	9.97343	2.65671	1.01262
5.23182	1.99381	4.74925	2.45199
3.76833	1.50344	2.24072	2.21774
1.63477	2.78805	3.51415	2.22781
2.12638	1.28604	2.95103	4.47837
2.26629	2.41786	7.83016	4.52485
1.87997	11.0402	5.21575	3.69874
3.47178	3.233	2.26598	4.30839
4.59023	2.01683	2.8909	2.72882
2.13873	2.65407	6.12253	3.4854
4.46969	1.471	2.46322	3.65968
4.68355	1.18844	4.39594	3.17716
2.19185	2.09423	1.43604	2.89768
2.49437	6.67407	2.33523	1.47939
5.40106	5.59396	1.90129	3.74267
2.43633	1.40039	2.85112	2.23872
1.4503	4.21917	3.39933	1.75947
2.6374	2.32018	2.90607	2.51353
3.06949	2.48452	4.60735	3.69713
6.83466	2.41049	4.86295	4.40779
1.53129	2.93545	1.55772	3.94815
2.61575	2.58924	6.5109	8.1542
2.95207	2.41636	1.98836	2.58824
2.15998	2.56626	2.42998	1.2398
5.21554	3.66246	2.64272	1.66739
1.40885	2.73149	4.37759	2.92538
3.73694	4.71984	2.57119	2.2006
3.82519	3.33916	3.19112	4.05591
4.44171	5.04552	3.77294	1.88623
3.12415	3.13645	4.53391	4.11834
2.71189	2.12929	2.22466	3.39816
3.83671	6.11925	5.50173	4.02821
3.96412	3.32922	3.90715	2.99309
3.38793	2.5974	1.42747	3.55097
2.03587	1.6553	2.94983	1.56042
2.48362	5.78362	3.40139	4.1688
1.94843	2.63941	1.84677	3.72092
10.2728	2.59467	5.80802	1.42575
3.11118	3.34496	4.44704	4.94618
2.17667	2.37212	3.84145	5.93225
2.27917	3.14668	3.2007	3.16296
1.64864	3.11789	2.73942	4.3035
4.02968	2.15036	2.19741	4.68369
5.90855	2.69827	1.38	1.76817
1.43862	4.94844	3.61094	3.53706
1.12695	5.94463	2.94416	1.62412
2.08137	5.86201	2.10685	2.53668
2.1699	4.87238	3.6029	8.86225
2.0945	4.47857	11.2779	8.72742
1.80553	1.92682	3.89793	2.90061
3.79018	4.29802	4.2837	3.48174
2.49682	2.35849	4.94497	6.24363
3.47726	3.60708	4.58619	2.22612
1.92777	6.29385	7.89616	2.39423
6.58237	5.77397	4.73601	1.91782
3.84514	1.69426	6.73098	3.29561
4.80399	8.90805	5.69401	2.61442
1.52887	3.26588	4.43736	4.6589
3.97447	2.17002	6.46103	4.83241
2.08105	7.33816	5.37998	4.58808
5.10164	1.54407	5.12512	3.88582
4.31812	6.73531	3.3541	9.58416
3.12543	10.6285	3.50576	5.84125
2.58211	4.90528	4.94418	6.96311
2.4903	3.0594	3.9332	6.13636

## Sheet: 4. Raw data for fig 3D
OD value (% of control )
Control	HP 48 h
1.02391	0.949862
0.956209	0.968902
1.01439	0.914957
0.975249	0.878993
1.03025	0.987942

## Sheet: 5. Raw data for fig 4
Fold change
	Csf1	Csf2	Tgfb1	Tgfb2	Tgfb3	PDGFA	PDGFB	VEGFA	VEGFB
control #1	1	1	1	1	1	1	1	1	1
control #2	1.5115	1.01048	0.988352	1.31596	0.853032	1.03119	1.4624	1.35961	1.20267
control #3	1.42421	1.35352	1.21216	1.22351	0.990192	0.62397	1.42403	0.909604	1.26164
HP 8 h + without HP 0 h #1	1.43087	0.503833	1.01507	0.63456	0.881395	0.74999	0.614072	1.29676	1.31494
HP 8 h + without HP 0 h #2	1.51824	0.951908	1.21124	0.73727	0.913812	1.20139	0.751182	0.94808	1.11116
HP 8 h + without HP 0 h #3	1.52385	0.823154	1.44359	0.757165	0.912475	1.461	0.696616	1.40143	1.41735
HP 8 h + without HP 24 h #1	1.1578	0.268523	0.742628	0.689501	1.12157	1.77154	0.603739	1.07943	0.73107
HP 8 h + without HP 24 h #2	1.07728	0.51811	1.28473	0.60517	1.40416	1.09668	0.58872	0.890981	0.65596
HP 8 h + without HP 24 h #3	1.08917	0.318387	1.16287	0.714317	1.16375	1.45904	0.588335	0.573568	0.818841
HP 8 h + without HP 72 h #1	1.00285	0.38525	0.933626	0.892108	1.40319	1.34295	0.687372	0.421042	0.777756
HP 8 h + without HP 72 h #2	0.961702	0.527482	1.37262	0.90505	1.37463	1.13887	0.854773	0.415557	0.900733
HP 8 h + without HP 72 h #3	0.950719	0.361452	1.511	0.876714	1.37038	1.18474	0.768574	0.572562	0.917499
